# Supplementary material for: Assessment of the Diagnostic Methods of Mizaj in Persian Medicine: A Systematic Review
Source: Diagnostics (Basel). 2023 Feb 21;13(5):818. doi: 10.3390/diagnostics13050818 (PMC10000451; doi:10.3390/diagnostics13050818)
Supplement: Supplementary file 1 [file diagnostics-13-00818-s001.zip]

Archive with 1 entries (1 files):
- diagnostics-2002786-supplementary.pdf
